# Supplementary material for: Impact of SOD1 Transcript Variants on Amyotrophic Lateral Sclerosis Severity
Source: Int J Mol Sci. 2025 Jul 15;26(14):6788. doi: 10.3390/ijms26146788 (PMC12295590; doi:10.3390/ijms26146788)
Supplement: Supplementary file 1 [file ijms-26-06788-s001.zip]

Archive with 9 entries (9 files):
- Figure S1.tif
- Figure S2.tif
- Figure S3.tif
- Figure S4.tif
- Legend of Supplementary Figures.docx
- Table S1.docx
- Table S2.docx
- Table S3.docx
- Table S4.docx
